# Supplementary material for: A Methylcellulose Hydrogel as Support for 3D Plotting of Complex Shaped Calcium Phosphate Scaffolds
Source: Gels. 2018 Aug 11;4(3):68. doi: 10.3390/gels4030068 (PMC6209251; doi:10.3390/gels4030068)
Supplement: Supplementary file 1 [file gels-04-00068-s001.zip]

Archive with 2 entries (2 files):
- Druck-schnell.mp4
- Supplemental.docx
